# Supplementary material for: Genome-wide polymorphism and genic selection in feral and domesticated lineages of Cannabis sativa
Source: G3 (Bethesda). 2022 Aug 26;13(2):jkac209. doi: 10.1093/g3journal/jkac209 (PMC9911069; doi:10.1093/g3journal/jkac209)
Supplement: jkac209_Supplemental_Tables [file jkac209_supplemental_tables.zip]

Archive with 1 entries (1 files):
- jkac209_Supplemental_Tables.xlsb
